# Supplementary material for: Genome-Wide Identification and Expression Analysis of SWEET Family Genes in Sweet Potato and Its Two Diploid Relatives
Source: Int J Mol Sci. 2022 Dec 13;23(24):15848. doi: 10.3390/ijms232415848 (PMC9785306; doi:10.3390/ijms232415848)
Supplement: Supplementary file 1 [file ijms-23-15848-s001.zip]

Archive with 1 entries (1 files):
- ijms-1929186-supplementary.pdf
